# Supplementary material for: Biochar improves the growth and physiological traits of alfalfa, amaranth and maize grown under salt stress
Source: PeerJ. 2023 Aug 18;11:e15684. doi: 10.7717/peerj.15684 (PMC10441527; doi:10.7717/peerj.15684)
Supplement: Supplemental Information 1 [file peerj-11-15684-s001.xlsx]

## Sheet: ARAL SEA
					ARAL Sea
																			maize
			Control	AlFALFA	BIOCHAR				Amaranth CONTROL			BIOCHAR					Control			Biochar
		Plant height	Shoot fresh weight	Root fresh weight	Plant height	Shoot fresh weight	Root fresh weight		Plant height	Shoot fresh weight	Root fresh weight	Plant height	Shoot fresh weight	Root fresh weight			Plant height	Shoot fresh weight	Root fresh weight	Plant height	Shoot fresh weight	Root fresh weight
		15	0.044	0.021	18.9	0.0624	0.0458		15	0.1026	0.0719	16	0.168	0.0986			17	0.0376	0.042	26	0.0536	0.063
		16	0.039	0.0391	20.15	0.0614	0.0417		14	0.1102	0.0818	17	0.165	0.0929			18	0.0379	0.0432	27	0.0532	0.06
		15	0.038	0.0294	19.98	0.0634	0.0451		12	0.1122	0.068	17.8	0.162	0.09397			19	0.0357	0.0443	26.799	0.05143	0.062
	average	15.3333	0.0403333	0.0298333	19.6767	0.0624	0.0442		13.6667	0.108333	0.0739	16.9333	0.165	0.0951567			18	0.0370667	0.0431667	26.5997	0.0527433	0.0616667
	st dev	0.57735	0.00321455	0.00905778	0.677963	0.001	0.00219317		1.52753	0.00506491	0.00711407	0.90185	0.003	0.00302963			1	0.00119304	0.00115036	0.528962	0.00115483	0.00152753
	conf	0.653321	0.00363754	0.0102497	0.767173	0.00113159	0.00248176		1.72853	0.00573138	0.00805018	1.02052	0.00339476	0.00342828			1.13159	0.00135002	0.00130173	0.598565	0.00130679	0.00172853
	A-B	14.68	0.0366958	0.0195837	18.9095	0.0612684	0.0417182		11.9381	0.102602	0.0658498	15.9128	0.161605	0.0917284			16.8684	0.0357166	0.0418649	26.0011	0.0514365	0.0599381
	A+B	15.9867	0.0439709	0.040083	20.4438	0.0635316	0.0466818		15.3952	0.114065	0.0819502	17.9539	0.168395	0.0985849			19.1316	0.0384167	0.0444684	27.1982	0.0540501	0.0633952
		1.30664	0.00727508	0.0204993	1.53435	0.00226317	0.00496352		3.45705	0.0114628	0.0161004	2.04104	0.00678951	0.00685656			2.26317	0.00270004	0.00260347	1.19713	0.00261358	0.00345705

## Sheet: ROOT SYSTEM
					Aral Sea
			Okra plant growth
				Control	Alfalfa				Alfalfa	Biochar						Control AMARANTH					Biochar	AMARANTH						Maize CONTROL							MAIZE BIOCHAR
		TotalLength(cm)	TotalProjArea(cm2)	TotSurfArea(cm2)	Volume (cm3 )	Diameter (mm)		TotalLength(cm)	TotalProjArea(cm2)	TotSurfArea(cm2)	Volume (cm3 )	Diameter (mm)		TotalLength(cm)	TotalProjArea(cm2)	TotSurfArea(cm2)	Volume (cm3 )	Diameter (mm)		TotalLength(cm)	TotalProjArea(cm2)	TotSurfArea(cm2)	Volume (cm3 )	Diameter (mm)			TotalLength(cm)	TotalProjArea(cm2)	TotSurfArea(cm2)	Volume (cm3 )	Diameter (mm)				TotalLength(cm)	TotalProjArea(cm2)	TotSurfArea(cm2)	Volume (cm3 )	Diameter (mm)
		17.515	1.9	5.73	0.12	0.702		23.34	2.5	7.62	0.198	1.04		36.717	5.39	16.19	0.41	0.88		60.38	6.91	21.7	0.62	1.145			114.53	9.66	22.65	0.35	0.62				271.19	13.1	41.1	0.49	0.98
		13.287	1.8	6.67	0.11	0.71		21.8	2.55	7.58	0.195	1.09		38.717	5.66	17.19	0.44	0.99		58.38	6.88	20.5	0.6	1.122			120.53	9.12	25.8	0.32	0.7				270.16	12.8	40.6	0.46	0.95
		15.78	1.7	5	0.1	0.75		22.9	2.48	7.6	0.1999	1.06		40.717	5.38	16.8	0.46	0.79		56.38	6.78	20.1	0.58	1.135			118.5	10.51	26.65	0.33	0.68				267.19	12.7	41	0.45	0.96
	average	15.5273	1.8	5.8	0.11	0.720667		22.68	2.51	7.6	0.197633	1.06333		38.717	5.47667	16.7267	0.436667	0.886667		58.38	6.85667	20.7667	0.6	1.134			117.853	9.76333	25.0333	0.333333	0.666667				269.513	12.8667	40.9	0.466667	0.963333
	st dev	2.12529	0.1	0.837198	0.01	0.0257164		0.793221	0.0360555	0.02	0.00247049	0.0251661		2	0.15885	0.504017	0.0251661	0.100167		2	0.0680686	0.832666	0.02	0.0115326			3.05182	0.700738	2.10733	0.0152753	0.0416333				2.07693	0.208167	0.264575	0.0208167	0.0152753
	conf	1.70056	0.0800152	0.669885	0.00800152	0.020577		0.634698	0.0288499	0.016003	0.00197677	0.0201367		1.6003	0.127104	0.40329	0.0201367	0.0801484		1.6003	0.0544652	0.66626	0.016003	0.0092278			2.44192	0.560697	1.68618	0.0122225	0.033313				1.66186	0.166565	0.2117	0.0166565	0.0122225
	A-B	13.8268	1.71998	5.13011	0.101998	0.70009		22.0453	2.48115	7.584	0.195657	1.0432		37.1167	5.34956	16.3234	0.41653	0.806518		56.7797	6.8022	20.1004	0.583997	1.12477			115.411	9.20264	23.3472	0.321111	0.633354				267.851	12.7001	40.6883	0.45001	0.951111
	A+B	17.2279	1.88002	6.46989	0.118002	0.741244		23.3147	2.53885	7.616	0.19961	1.08347		40.3173	5.60377	17.13	0.456803	0.966815		59.9803	6.91113	21.4329	0.616003	1.14323			120.295	10.324	26.7195	0.345556	0.69998				271.175	13.0332	41.1117	0.483323	0.975556
		3.40112	0.16003	1.33977	0.016003	0.0411541		1.2694	0.0576998	0.0320061	0.00395354	0.0402734		3.20061	0.254208	0.806581	0.0402734	0.160297		3.20061	0.10893	1.33252	0.0320061	0.0184556			4.88385	1.12139	3.37237	0.024445	0.066626				3.32372	0.33313	0.423401	0.033313	0.024445

## Sheet: Chlorophyll contents
										Alfalfa(Control)	2.23
										Alfalfa (Biochar)	2.78
										Amaranth (Control)	2.02
										Amaranth (Biochar)	2.27
										Maize-(Control)	1.15
										Maize (Biochar)	1.38
											0.07
											0.06
											0.05
											0.08
											0.05
											0.04
											RWC	CL a	CL B	Total Chl	Carotinoid
										Alfalfa(Control)	85.29	12.9	6.04	18.94	2.23
										Alfalfa (Biochar)	86.85	13.93	6.6	20.61	2.78
										Amaranth (Control)	91.2	6.05	2.12	8.17	2.02
										Amaranth (Biochar)	91.88	6.92	2.95	9.88	2.27
										Maize-(Control)	86.54	3.1	1.11	5.39	1.15
										Maize (Biochar)	88.89	3.57	1.82	5.4	1.38
											2.12	0.32	0.12	0.32	0.07
											2.14	0.44	0.14	0.44	0.06
											2.18	0.58	0.18	0.28	0.05
											3.13	0.33	0.13	0.33	0.08
											2.2	0.2	0.09	0.29	0.05
											1.16	0.26	0.16	0.26	0.04

## Sheet: Soil Enzyme Activity
						Enzyme activity of soil
			Control	AlFALFA	BIOCHAR					Control	Amaranth	BIOCHAR					Control	Maize	BIOCHAR
		Catlase	Invertase	Urease	Catlase	Invertase	Urease		Catlase	Invertase	Urease	Catlase	Invertase	Urease		Catlase	Invertase	Urease	Catlase	Invertase	Urease
		2.2	1.51	1.38	2.83333	2.132	1.77		7.51	5.82	1.31	7.81	6.055	1.89		3.988	3.252	1.19	4.498	3.549	1.37
		2.15	1.52	1.46	2.78333	2.136	1.83		6.915	5.042	1.25	7.815	6.042	1.88		3.987	3.253	1.18	4.592	3.547	1.48
		2.18	1.52	1.42	2.86667	2.13	1.71		6.8	6	1.13	7.818	6.044	1.89		3.981	3.254	1.29	4.395	3.545	1.33
	average	2.17667	1.51667	1.42	2.82778	2.13267	1.77		7.075	5.62067	1.23	7.81433	6.047	1.88667		3.98533	3.253	1.22	4.495	3.547	1.39333
	st dev	0.0251661	0.0057735	0.04	0.0419435	0.00305505	0.06		0.381084	0.509157	0.0916515	0.00404145	0.007	0.0057735		0.00378594	0.001	0.0608276	0.0985343	0.002	0.0776745
	conf	0.0284776	0.00653321	0.0452634	0.0474627	0.00345705	0.0678951		0.431229	0.576155	0.103712	0.00457325	0.0079211	0.00653321		0.00428411	0.00113159	0.0688317	0.1115	0.00226317	0.0878954
	A-B	2.14819	1.51013	1.37474	2.78032	2.12921	1.7021		6.64377	5.04451	1.12629	7.80976	6.03908	1.88013		3.98105	3.25187	1.15117	4.3835	3.54474	1.30544
	A+B	2.20514	1.5232	1.46526	2.87524	2.13612	1.8379		7.50623	6.19682	1.33371	7.81891	6.05492	1.8932		3.98962	3.25413	1.28883	4.6065	3.54926	1.48123
		0.0569552	0.0130664	0.0905269	0.0949254	0.0069141	0.13579		0.862458	1.15231	0.207423	0.0091465	0.0158422	0.0130664		0.00856823	0.00226317	0.137663	0.223	0.00452634	0.175791

## Sheet: SOIL nutrients
				Control	AlFALFA		BIOCHAR						Control	AMARANTH		BIOCHAR						Control	MAIZE		BIOCHAR
			N (mg/kg)	P (mg/kg)	K (mg/kg)	Humus (%)	N (mg/kg)	P (mg/kg)	K (mg/kg)	Humus (%)		N (mg/kg)	P (mg/kg)	K (mg/kg)	Humus (%)	N (mg/kg)	P (mg/kg)	K (mg/kg)	Humus (%)		N (mg/kg)	P (mg/kg)	K (mg/kg)	Humus (%)	N (mg/kg)	P (mg/kg)	K (mg/kg)	Humus (%)
			3.94	4.15	50.55	0.095	4.8	4.72	53	0.15		2.945	2.15	55.35	0.096	3.56	2.42	64.71	0.1235		2.93	2.355	51.59	0.18	3.01	2.96	64.51	0.1933
			4.567	4.16	50.45	0.0951	4.75	4.83	52.4	0.13		2.981	2.13	56.02	0.0999	3.57	2.381	64.75	0.123667		2.92	2.401	51.6	0.187	2.97	2.825	64.75	0.298
			3.99	4.14	50.35	0.0952	4.6	4.91	51	0.16		3.12	2.11	54.15	0.095	3.58	2.57	64.78	0.124167		2.91	2.32	51.62	0.188	3.07	2.97	65.34	0.215
		average	4.16567	4.15	50.45	0.0951	4.71667	4.82	52.1333	0.146667		3.01533	2.13	55.1733	0.0969667	3.57	2.457	64.7467	0.123778		2.92	2.35867	51.6033	0.185	3.01667	2.91833	64.8667	0.235433
		st dev	0.348463	0.01	0.1	0.0001	0.104083	0.0953939	1.02632	0.0152753		0.0924139	0.02	0.947435	0.00258908	0.01	0.0997848	0.0351188	0.000346944		0.01	0.0406243	0.0152753	0.0043589	0.0503322	0.0809835	0.427122	0.05526
		conf	0.394316	0.0113159	0.113159	0.000113159	0.117779	0.107946	1.16137	0.0172853		0.104574	0.0226317	1.0721	0.00292977	0.0113159	0.112915	0.03974	0.000392597		0.0113159	0.0459699	0.0172853	0.00493247	0.0569552	0.0916398	0.483325	0.0625314
		A-B	3.77135	4.13868	50.3368	0.0949868	4.59889	4.71205	50.972	0.129381		2.91076	2.10737	54.1012	0.0940369	3.55868	2.34408	64.7069	0.123385		2.90868	2.3127	51.586	0.180068	2.95971	2.82669	64.3833	0.172902
		A+B	4.55998	4.16132	50.5632	0.0952132	4.83445	4.92795	53.2947	0.163952		3.11991	2.15263	56.2454	0.0998964	3.58132	2.56992	64.7864	0.12417		2.93132	2.40464	51.6206	0.189932	3.07362	3.00997	65.35	0.297965
			0.788631	0.0226317	0.226317	0.000226317	0.235558	0.215893	2.32274	0.0345705		0.209149	0.0452634	2.14421	0.00585953	0.0226317	0.22583	0.07948	0.000785195		0.0226317	0.0919397	0.0345705	0.00986494	0.11391	0.18328	0.966651	0.125063
